# Supplementary material for: Identification of N-Acetyl-S-(3-Cyano-2-(Methylsulfanyl)Propyl-Cysteine as a Major Human Urine Metabolite from the Epithionitrile 1-Cyano-2,3-Epithiopropane, the Main Glucosinolate Hydrolysis Product from Cabbage
Source: Nutrients. 2019 Apr 23;11(4):908. doi: 10.3390/nu11040908 (PMC6521188; doi:10.3390/nu11040908)
Supplement: Supplementary file 1 [file nutrients-11-00908-s001.zip]

Archive with 2 entries (2 files):
- Supplemental Information 1_NMRmerged.pdf
- Supplemental Table 1.xlsx
