# Supplementary material for: Identification of N-Acetyl-S-(3-Cyano-2-(Methylsulfanyl)Propyl-Cysteine as a Major Human Urine Metabolite from the Epithionitrile 1-Cyano-2,3-Epithiopropane, the Main Glucosinolate Hydrolysis Product from Cabbage
Source: Nutrients. 2019 Apr 23;11(4):908. doi: 10.3390/nu11040908 (PMC6521188; doi:10.3390/nu11040908)
Supplement: Supplementary file 1 [file nutrients-11-00908-s001.zip › Supplemental Table 1.xlsx]

## Sheet: Tabelle1
Glucosinolate hydrolysis products in homogenized white cabbage sprouts for pre-experiment
Precursor glucosinolate	hydrolysis product	µmol/g fresh weight			µmol ingested
allyl	3-butenenitrile	0.284388	±	0.0156362	1.5357
allyl	allyl isothiocyanate	0.00729321	±	0.00159778	0.0393833
allyl	1-cyano-2,3-epithiopropane	4.262	±	0.364545	23.0148
3-butenyl	1-cyano-3,4-epithiobutane	0.0130048	±	0.00486634	0.0702257
2-hydroxy-3-butenyl	1-cyano-2-hydroxy-3,4-epithiobutane	0.0403365	±	0.0193242	0.217817
3-(methylthio)propyl	4-(methylthio)butanenitrile	0.375689	±	0.0957752	2.02872
3-(methylthio)propyl	3-(methylthio)propyl isothiocyanate	0.0217228	±	0.00590314	0.117303
3-(methylsulfinyl)propyl	4-(methylsulfinyl)butanenitrile	0.312614	±	0.0912853	1.68812
4-(methylthio)butyl	5-(methylthio)pentanenitrile	0.0175892	±	0.00831457	0.0949816
2-phenylethyl	3-phenylpropanenitrile	0.101028	±	0.0223759	0.545549
2-phenylethyl	2-phenylethyl isothiocyanate	0.0831854	±	0.00747171	0.449201
